# Supplementary material for: Efficient Ammonium Nitrogen Metabolization and γ-PGA Production by Bacillus velezensis GY1 Isolated from Swine Manure Digestate
Source: Microorganisms. 2026 Mar 24;14(4):729. doi: 10.3390/microorganisms14040729 (PMC13118326; doi:10.3390/microorganisms14040729)
Supplement: Supplementary file 1 [file microorganisms-14-00729-s001.zip]

Archive with 1 entries (1 files):
- microorganisms-4210693-supplementary.pdf
